# Supplementary material for: Anaerobic oxidation of propane coupled to nitrate reduction by a lineage within the class Symbiobacteriia
Source: Nat Commun. 2022 Oct 17;13:6115. doi: 10.1038/s41467-022-33872-y (PMC9576796; doi:10.1038/s41467-022-33872-y)
Supplement: Supplementary file 3 — Supplementary data 1 [file 41467_2022_33872_MOESM3_ESM.xlsx]

## Sheet: key features of datasets
Metagenome	Short-read sequencing	Number of raw Illumina reads	244800956
		Number of reads after trimming	128613894
		Reads in metagenomic scaffolds	124381452
	Long-read sequencing	Number of raw nanopore reads (>3k)	5742784
		Maximum read length	445515
		N50 (>3k)	7341
	Hybrid assembly	Assembled metagenome size (Mbp)	629.9
		N50 (bp)	126891
		Maximum scaffold size (bp)	5977503
		Number of scaffolds	35211
Samples	Shallow metagenome			Metatranscriptome
	Total raw reads	Trimmed Reads	% reads mapped to MAG set	Total Illumina reads	Trimmed Reads	non_rRNA reads	% non_rRNA	% non_rRNA mapped to enriched culture
Stage 1-replicate 1	21674742	11420908	94.2	131992366	109593894	88463558	80.7194	67.45
Stage 1- replicate 2	24004404	12394726	94.9	116199160	95608902	76834756	80.3636	59
Stage 1- replicate 3	30581112	16131844	93.5	126699660	101417940	83060378	81.8991	84.39
Stage 2- replicate 1	20572512	10441710	94	130497180	103518214	82353926	79.555	83.01
Stage 2- replicate 2	3081336	1380034	88.5	133294080	109392844	91193656	83.3635	82.55
Stage 2- replicate 3	21841006	11798270	93.2	127689012	103967852	86285784	82.9928	78.96

## Sheet: 59 draft genomes
Bin ID	Original ID	Circularisation	Completeness	Contamination	Strain heterogeneity	genome size(M)	# contigs	max_contig	min_contig	n50	# Ns	# gap	gc(%)	GTDB classification
PN_.01	maxbin_bins.tsv.041		100	0.47	0	4.01	5	1833947	14165	1266526	0	0	66.04	d__Bacteria;p__Proteobacteria;c__Alphaproteobacteria;o__Rhizobiales;f__Xanthobacteraceae;g__Afipia;s__
PN_.02	concoct_bins.tsv.007		99.6	0.15	0	3.84777	1	3847770	3847770	3847770	0	0	69.16	d__Bacteria;p__Proteobacteria;c__Alphaproteobacteria;o__Rhodobacterales;f__Rhodobacteraceae;g__Albidovulum;s__
PN_.03	vamb_bins.tsv.210	Yes	99.44	0	0	3.90938	9	3825453	2425	3825453	0	0	34.76	d__Bacteria;p__Bacteroidota;c__Ignavibacteria;o__Ignavibacteriales;f__Ignavibacteriaceae;g__IGN2;s__IGN2 sp013285405
PN_.04	concoct_bins.tsv.101		99.09	4.73	0	5.30195	3	4902089	18924	4902089	0	0	65.83	d__Bacteria;p__Chloroflexota;c__Anaerolineae;o__Caldilineales;f__JAAEKA01;g__JAAEKA01;s__
PN_.05	concoct_bins.tsv.053		99.07	0	0	2.59515	2	2554786	40359	2554786	0	0	69.45	d__Bacteria;p__Chloroflexota;c__Ellin6529;o__QHBO01;f__QHBO01;g__;s__
PN_.06	vamb_bins.tsv.100	Yes	98.88	1.4	0	4.10182	17	3773317	3470	3773317	0	0	37.46	d__Bacteria;p__Bacteroidota;c__Ignavibacteria;o__Ignavibacteriales;f__Melioribacteraceae;g__DSXH01;s__
PN_.07	concoct_bins.tsv.106	Yes	98.68	0.99	0	3.38755	3	3297267	37171	3297267	0	0	68.03	d__Bacteria;p__Chloroflexota;c__Dehalococcoidia;o__DSTF01;f__;g__;s__
PN_.08	maxbin_bins.tsv.028		98.57	0.95	0	2.92066	28	959857	1509	759560	10	1	44.13	d__Bacteria;p__Bacteroidota;c__Bacteroidia;o__NS11-12g;f__UKL13-3;g__UKL13-3;s__
PN_.09	concoct_bins.tsv.139_sub		98.35	3.3	0	4.69591	39	3506513	2722	3506513	30	3	68.64	d__Bacteria;p__Gemmatimonadota;c__Gemmatimonadetes;o__Gemmatimonadales;f__Gemmatimonadaceae;g__SCN-70-22;s__
PN_.10	vamb_bins.tsv.270		98.26	4.59	5	4.09054	7	3842587	7363	3842587	0	0	65.81	d__Bacteria;p__Proteobacteria;c__Alphaproteobacteria;o__Rhizobiales;f__Xanthobacteraceae;g__Pseudorhodoplanes;s__
PN_.11	maxbin_bins.tsv.031		97.9	2.41	0	4.69814	30	1564802	1577	1398717	0	0	72	d__Bacteria;p__Proteobacteria;c__Gammaproteobacteria;o__Burkholderiales;f__Burkholderiaceae;g__Rubrivivax;s__
PN_.12	rosella_bins.tsv.057_sub		97.53	8.28	47.62	5.22892	20	1353238	1525	978972	0	0	70.92	d__Bacteria;p__Proteobacteria;c__Gammaproteobacteria;o__Burkholderiales;f__Burkholderiaceae;g__Quisquiliibacterium;s__
PN_.13	concoct_bins.tsv.054		97.3	2.36	40	3.26213	7	1668968	6990	1668968	0	0	67.35	d__Bacteria;p__Verrucomicrobiota;c__Verrucomicrobiae;o__Opitutales;f__Opitutaceae;g__Didemnitutus;s__
PN_.14	concoct_bins.tsv.030_sub		97.16	1.14	0	7.43574	8	4103895	2787	4103895	0	0	66.63	d__Bacteria;p__Planctomycetota;c__Phycisphaerae;o__UBA1845;f__PWPN01;g__JAAXZI01;s__
PN_.15	concoct_bins.tsv.135		96.99	2.19	42.86	2.9394	5	2894335	1912	2894335	0	0	49.6	d__Bacteria;p__Bacteroidota;c__Kapabacteria;o__Kapabacteriales;f__Kapabacteriaceae;g__OLB6;s__OLB6 sp001567175
PN_.16	metabat_bins_sens.tsv.074		96.96	3.7	0	6.07547	50	5977503	1503	5977503	10	1	67.23	d__Bacteria;p__Acidobacteriota;c__Thermoanaerobaculia;o__Gp7-AA8;f__Gp7-AA8;g__;s__
PN_.17	maxbin_bins.tsv.086_sub		96.32	0.48	0	4.14049	43	1826747	1813	1149195	0	0	37.12	d__Bacteria;p__Bacteroidota;c__Bacteroidia;o__AKYH767;f__2-12-FULL-35-15;g__;s__
PN_.18	concoct_bins.tsv.026	Yes	96.04	0	0	2.43225	2	2430053	2200	2430053	0	0	57.99	d__Bacteria;p__Firmicutes_E;c__Symbiobacteriia;o__;f__;g__;s__
PN_.19	metabat_bins_sens.tsv.116_sub		96.04	2.48	0	3.28132	3	3260848	7660	3260848	0	0	66.47	d__Bacteria;p__Chloroflexota;c__Dehalococcoidia;o__UBA2991;f__UBA2991;g__UCB2;s__UCB2 sp003577245
PN_.20	maxbin_bins.tsv.017	Yes	95.51	0.85	0	3.74294	5	3682449	1704	3682449	0	0	71.53	d__Bacteria;p__Acidobacteriota;c__Thermoanaerobaculia;o__UBA5704;f__UBA5704;g__;s__
PN_.21	maxbin_bins.tsv.015_sub		95.25	0.28	100	3.9749	70	1002697	1516	395385	163	1	33.59	d__Bacteria;p__Bacteroidota;c__Ignavibacteria;o__Ignavibacteriales;f__Ignavibacteriaceae;g__Ignavibacterium;s__Ignavibacterium sp900696555
PN_.22	rosella_bins.tsv.029		94.24	5.45	11.11	5.11275	37	1408157	1552	1283322	10	1	65.56	d__Bacteria;p__Chloroflexota;c__Anaerolineae;o__Caldilineales;f__Caldilineaceae;g__UBA5069;s__
PN_.23	concoct_bins.tsv.014		93.99	1.58	0	6.34204	20	2864693	1589	1224407	0	0	62.39	d__Bacteria;p__Proteobacteria;c__Alphaproteobacteria;o__Rhizobiales;f__Xanthobacteraceae;g__Pseudorhodoplanes;s__
PN_.24	metabat_bins_sspec.tsv.107		93.96	4.24	23.08	4.13043	12	1409463	6036	957388	0	0	70.52	d__Bacteria;p__Deinococcota;c__Deinococci;o__Deinococcales;f__Trueperaceae;g__JAAYYF01;s__
PN_.25	rosella_bins.tsv.198_sub		93.52	1.41	66.67	3.71314	72	347861	1518	165545	10	1	67.86	d__Bacteria;p__Bacteroidota;c__Rhodothermia;o__Rhodothermales;f__UBA10348;g__;s__
PN_.26	concoct_bins.tsv.003		93.18	2	0	4.86506	17	1700645	4038	1058772	0	0	66.34	d__Bacteria;p__Chloroflexota;c__Anaerolineae;o__SBR1031;f__UBA2029;g__;s__
PN_.27	maxbin_bins.tsv.038		93.06	3.09	0	3.29064	57	1681091	1512	1681091	30	3	61.23	d__Bacteria;p__Armatimonadota;c__Fimbriimonadia;o__Fimbriimonadales;f__Fimbriimonadaceae;g__OLB18;s__OLB18 sp001567425
PN_.28	maxbin_bins.tsv.066_sub	Yes	93.01	0.54	0	3.20023	6	3174349	2254	3174349	0	0	36.28	d__Bacteria;p__Bacteroidota;c__Bacteroidia;o__Flavobacteriales;f__Vicingaceae;g__BCD5;s__BCD5 sp013112825
PN_.29	concoct_bins.tsv.082		92.97	2.42	16.67	8.53514	75	792505	1785	348638	260	8	69.52	d__Bacteria;p__Myxococcota;c__Polyangia;o__Polyangiales;f__Polyangiaceae;g__;s__
PN_.30	vamb_bins.tsv.271_sub	Yes	92.73	4.91	0	4.3389	6	3408230	3061	3408230	0	0	60.67	d__Bacteria;p__Chloroflexota;c__Anaerolineae;o__Promineofilales;f__Promineofilaceae;g__Promineofilum;s__
PN_.31	metabat_bins_sens.tsv.055		92.51	1.14	0	8.41296	10	4666929	1582	4666929	0	0	65.04	d__Bacteria;p__Planctomycetota;c__Phycisphaerae;o__UBA1845;f__PWPN01;g__JAAXZI01;s__
PN_.32	concoct_bins.tsv.019		91.05	6.57	26.92	4.60621	34	1757895	1642	1448905	0	0	66.33	d__Bacteria;p__Proteobacteria;c__Gammaproteobacteria;o__GCA-2729495;f__GCA-2729495;g__QUBU01;s__QUBU01 sp011526045
PN_.33	concoct_bins.tsv.099		90.91	2	0	4.58433	17	2108183	3592	1282287	0	0	62.56	d__Bacteria;p__Chloroflexota;c__Anaerolineae;o__SBR1031;f__A4b;g__;s__
PN_.34	concoct_bins.tsv.063	Yes	90.55	0	0	4.5054	14	2515163	4397	2515163	0	0	68.95	d__Bacteria;p__Chloroflexota;c__Chloroflexia;o__Thermomicrobiales;f__CFX8;g__;s__
PN_.35	concoct_bins.tsv.031		89.16	1.08	20	2.80089	18	893213	2683	200198	0	0	41.59	d__Bacteria;p__Bacteroidota;c__Bacteroidia;o__Chitinophagales;f__Chitinophagaceae;g__Flavipsychrobacter;s__
PN_.36	vamb_bins.tsv.185		87.49	0	0	3.89758	109	165638	3906	50757	10	1	62.7	d__Bacteria;p__Chloroflexota;c__Anaerolineae;o__SBR1031;f__A4b;g__OLB13;s__OLB13 sp001567485
PN_.37	concoct_bins.tsv.146		87.17	4.88	55.56	4.4214	87	706875	1553	274562	0	0	60.88	d__Bacteria;p__Chloroflexota;c__Anaerolineae;o__Promineofilales;f__Promineofilaceae;g__Promineofilum;s__
PN_.38	metabat_bins_2.tsv.044		87.15	0.88	0	6.55679	233	186630	1518	41816	0	0	59.34	d__Bacteria;p__Acidobacteriota;c__Acidobacteriae;o__Bryobacterales;f__Bryobacteraceae;g__CAADGY01;s__CAADGY01 sp900696665
PN_.39	maxbin_bins.tsv.042_sub		86.36	7.73	0	3.6707	23	1055542	1873	779875	0	0	56.56	d__Bacteria;p__Chloroflexota;c__Anaerolineae;o__Anaerolineales;f__Anaerolineaceae;g__Bellilinea;s__
PN_.40	metabat_bins_sspec.tsv.152		85.72	1.85	0	2.63893	4	2597441	5275	2597441	0	0	68.68	d__Bacteria;p__Chloroflexota;c__Ellin6529;o__CSP1-4;f__CSP1-4;g__SPCO01;s__
PN_.41	concoct_bins.tsv.041_sub		85.64	4.53	0	4.77508	53	955634	2370	264479	0	0	66.07	d__Bacteria;p__Proteobacteria;c__Gammaproteobacteria;o__Ga0077536;f__Ga0077536;g__Ga0077536;s__
PN_.42	concoct_bins.tsv.055		85.13	1.79	0	7.17379	4	3492835	3887	2503461	0	0	44.6	d__Bacteria;p__Bacteroidota;c__Bacteroidia;o__Bacteroidales;f__Prolixibacteraceae;g__Mangrovibacterium;s__
PN_.43	metabat_bins_sspec.tsv.131		85.1	0.5	0	3.45386	6	1779177	1536	1779177	0	0	62.6	d__Bacteria;p__Proteobacteria;c__Alphaproteobacteria;o__Rhizobiales;f__Hyphomicrobiaceae;g__Hyphomicrobium;s__
PN_.44	metabat_bins_2.tsv.115		85	3.64	16.67	4.89328	23	1811845	9625	381084	100	1	65.55	d__Bacteria;p__Chloroflexota;c__Anaerolineae;o__SBR1031;f__A4b;g__OLB15;s__
PN_.45	rosella_bins.tsv.041		84.92	0.93	0	4.65105	39	760137	1766	418010	0	0	67.71	d__Bacteria;p__Armatimonadota;c__DTGP01;o__DTGP01;f__;g__;s__
PN_.46	rosella_bins.tsv.088		84.71	1.83	100	2.23512	61	537616	1500	86352	0	0	70.53	d__Bacteria;p__Chloroflexota;c__Ellin6529;o__QHBO01;f__QHBO01;g__;s__
PN_.47	metabat_bins_sens.tsv.082		84.44	1.01	50	4.76955	11	1699528	1510	1519876	0	0	64.64	d__Bacteria;p__Proteobacteria;c__Alphaproteobacteria;o__Rhizobiales;f__Hyphomicrobiaceae;g__Ga0077555;s__
PN_.48	concoct_bins.tsv.151	Yes	84.25	0.1	0	3.48087	3	2588329	205720	2588329	0	0	60.1	d__Bacteria;p__Chloroflexota;c__Chloroflexia;o__Thermomicrobiales;f__;g__;s__
PN_.49	metabat_bins_2.tsv.223		83.61	3.72	0	9.10839	103	827635	1702	212299	0	0	60.64	d__Bacteria;p__Verrucomicrobiota;c__Verrucomicrobiae;o__Pedosphaerales;f__F1-12-MAGs170;g__;s__
PN_.50	metabat_bins_sens.tsv.083_sub		82.99	3.82	24.14	4.68975	71	261556	1683	125488	0	0	68.18	d__Bacteria;p__Proteobacteria;c__Gammaproteobacteria;o__Burkholderiales;f__Burkholderiaceae;g__Alicycliphilus;s__Alicycliphilus denitrificans
PN_.51	concoct_bins.tsv.005		82.05	3.63	12.5	9.52222	10	4571285	7606	2907190	0	0	71.19	d__Bacteria;p__Eremiobacterota;c__Xenobia;o__Xenobiales;f__Xenobiaceae;g__;s__
PN_.52	concoct_bins.tsv.147_sub		82.03	1.72	0	1.09881	21	986421	1743	986421	0	0	43.84	d__Bacteria;p__Patescibacteria;c__4484-211;o__4484-211;f__;g__;s__
PN_.53	concoct_bins.tsv.071_sub		80.81	4.2	11.11	4.63136	106	345666	1702	108062	0	0	68.26	d__Bacteria;p__Proteobacteria;c__Gammaproteobacteria;o__Burkholderiales;f__Rhodocyclaceae;g__Thauera;s__Thauera aminoaromatica
PN_.54	concoct_bins.tsv.095	Yes	80.42	2.75	0	3.17919	1	3179190	3179190	3179190	0	0	67.13	d__Bacteria;p__Gemmatimonadota;c__Gemmatimonadetes;o__Gemmatimonadales;f__GWC2-71-9;g__Palsa-1233;s__
PN_.55	concoct_bins.tsv.038	Yes	79.91	1.71	50	4.41406	1	4414062	4414062	4414062	0	0	66.66	d__Bacteria;p__Cyanobacteria;c__Sericytochromatia;o__S15B-MN24;f__UBA4093;g__UBA4093;s__
PN_.56	concoct_bins.tsv.027		79.84	3.42	0	4.61829	82	514458	2046	148367	0	0	71.25	d__Bacteria;p__Acidobacteriota;c__Mor1;o__Mor1;f__;g__;s__
PN_.57	metabat_bins_sens.tsv.107		79.63	1.13	0	3.63121	26	537850	1714	240878	0	0	68.41	d__Bacteria;p__Proteobacteria;c__Gammaproteobacteria;o__Steroidobacterales;f__Steroidobacteraceae;g__RPQJ01;s__
PN_.58	concoct_bins.tsv.044_sub		78.22	4.65	0	3.36623	16	1255070	3613	665204	0	0	53.75	d__Bacteria;p__Chloroflexota;c__Anaerolineae;o__Anaerolineales;f__Anaerolineaceae;g__Bellilinea;s__
PN_.59	metabat_bins_sens.tsv.063_sub		75.76	5.54	0	7.95195	982	95173	1501	14115	30	3	67.21	d__Bacteria;p__Verrucomicrobiota;c__Verrucomicrobiae;o__Pedosphaerales;f__J093;g__DSVZ01;s__
