# Supplementary material for: Anaerobic oxidation of propane coupled to nitrate reduction by a lineage within the class Symbiobacteriia
Source: Nat Commun. 2022 Oct 17;13:6115. doi: 10.1038/s41467-022-33872-y (PMC9576796; doi:10.1038/s41467-022-33872-y)
Supplement: Supplementary file 4 — Supplementary data 2 [file 41467_2022_33872_MOESM4_ESM.xlsx]

## Sheet: Supplementary data 2
Gene	Feature of gene product	Locus Tag	Transcriptome		Proteome
			(TPM)		(Unique peptides)
			Stage 1	Stage 2
Propane activation
assA1	Alkylsuccinate synthase alpha subunit	00048	87.1	197	1
assD1	Alkylsuccinate synthase activating protein	00050	270.2	401.2	11
assA2	Alkylsuccinate synthase alpha subunit	00051	5784.6	21007.7
assD2	Alkylsuccinate synthase activating protein	00053	440.9	370.2	11
assA3	Alkylsuccinate synthase alpha subunit	00054	11566.2	16798.9	12
fadD	Long-chain acyl-CoA synthetase	02045	51.5	57	1
mcmA1	Methylmalonyl-CoA mutase, N-terminal domain	01249	413.6	285	13
mcmA2	Methylmalonyl-CoA mutase, C-terminal domain	01250	539.6	375	4
mcmA3	Methylmalonyl-CoA mutase, N-terminal domain	02037	578.5	334.9	14
mcmA4	Methylmalonyl-CoA mutase, C-terminal domain	02038	568.9	358.6	3
mcmA5	Methylmalonyl-CoA mutase, N-terminal domain	01858	291.1	270.7	8
pccB1	Propionyl-CoA carboxylase beta chain	01254	186.5	131.1	13
pccB2	Propionyl-CoA carboxylase beta chain	01261	275.8	168.4	1
pccB3	Propionyl-CoA carboxylase beta chain	01861	72.3	126.6
pccB4	Probable Propionyl-CoA carboxylase beta chain	02460	101.2	33.2	3
Beta oxidation
eftA1	Electron transfer flavoprotein alpha subunit	00756	627.7	224.3	10
eftB1	Electron transfer flavoprotein beta subunit	00757	623.7	233.6	7
eftB2	Electron transfer flavoprotein beta subunit	02282	2.2	0
eftA2	Electron transfer flavoprotein alpha subunit	02283	8.8	5.1
fadA1	Acetyl-CoA acyltransferase	00777	61.4	46.9
fadA2	Acetyl-CoA acyltransferase	01243	135.3	128.3
fadA3	Acetyl-CoA acyltransferase	01258	587.3	705.3	6
fadA4	Acetyl-CoA acyltransferase	01406	448.9	157	6
fadA5	Acetyl-CoA acyltransferase	01945	0	114.1	2
	Acyl-CoA transferase	01259	452.4	516.1	1
fadB1	Acyl-CoA dehydrogenase	00775	75.1	54.7
fadB2	Acyl-CoA dehydrogenase	01246	393.6	275.1	8
fadB3	Acyl-CoA dehydrogenase	01260	260.4	170.1	14
fadB4	Acyl-CoA dehydrogenase	01944	102.2	78.1
fadB5	Acyl-CoA dehydrogenase	02040	1104.2	486.5	12
echA1	Enoyl-CoA hydratase/isomerase	00187	701.1	464.4	7
echA2	Enoyl-CoA hydratase/isomerase	00760	28.2	49.5	2
echA3	Enoyl-CoA hydratase/isomerase	01255	346.2	253.7	3
echA4	Enoyl-CoA hydratase/isomerase	02356	277.5	149.5	3
	3-hydroxyacyl-CoA dehydrogenase (NAD binding domain)	01407	710.1	475.6	4
TCA cycle and methylmalonyl-CoA pathway
	Citrate (re)-synthase	01713	1926.4	1627.6	21
	Aconitate hydratase	02416	0.0*	0.0*	6
icd	Isocitrate dehydrogenase [NADP]	01714	1025.9	460.4	20
oorD	2-oxoglutarate ferredoxin oxidoreductase subunit delta	01853	1707.3	1461.6	3
oorA	2-oxoglutarate ferredoxin oxidoreductase subunit alpha	01854	1252.2	953.3	7
oorB	2-oxoglutarate ferredoxin oxidoreductase subunit beta	01855	1620.3	1172.4	10
oorC	2-oxoglutarate ferredoxin oxidoreductase subunit gamma	01856	1368.8	1053.1	6
sucD	Succinate-CoA ligase (ADP-forming) beta subunit	02013	1673.1	481.9	10
sucC	Succinate-CoA ligase (ADP-forming) alpha subunit	02014	1898.3	503.8	11
sdhC	Succinate dehydrogenase, cytochrome b subunit	01830	343	105.6
sdhA	Succinate dehydrogenase, flavoprotein subunit	01831	386.4	117.6	7
sdhB	Succinate dehydrogenase, iron-sulfur subunit	01832	665.9	217.6	5
fumB1	Fumarate hydratase subunit beta	00293	900.7	540.7
fumA1	Fumarate hydratase subunit alpha	00294	808	512
fumB2	Fumarate hydratase subunit beta	02411	1618.4	1583.2	3
fumA2	Fumarate hydratase subunit alpha	02412	814.7	668.1	8
mdh	Malate dehydrogenase	01715	2163.3	1536.8	11
mcmA1	Methylmalonyl-CoA mutase, N-terminal domain	01249	413.6	285	13
mcmA2	Methylmalonyl-CoA mutase, C-terminal domain	01250	539.6	375	4
mcmA3	Methylmalonyl-CoA mutase, N-terminal domain	02037	578.5	334.9	14
mcmA4	Methylmalonyl-CoA mutase, C-terminal domain	02038	568.9	358.6	3
mcmA5	Methylmalonyl-CoA mutase, N-terminal domain	01858	291.1	270.7	8
pccB1	Propionyl-CoA carboxylase beta chain	01254	186.5	131.1	13
pccB2	Propionyl-CoA carboxylase beta chain	01261	275.8	168.4	1
pccB3	Propionyl-CoA carboxylase beta chain	01861	72.3	126.6
pccB4	Probable Propionyl-CoA carboxylase beta chain	02460	101.2	33.2	3
Reverse acetyl-CoA pathway
codh	Bifunctional carbon-monoxide dehydrogenase/acetyl-CoA synthase catalytic subunit	00607	5715.5	2912.2	19
cooF	Carbon-monoxide dehydrogenase iron sulfur subunit	00643	815.2	208.2	3
acsE	5-methyltetrahydrofolate-homocysteine methyltransferase	01178	149.6	111.8	4
mthfr	Bifunctional homocysteine S-methyltransferase/5,10-Methylenetetrahydrofolate reductase	02074	238.8	42.5	3
mthfd	Methylenetetrahydrofolate dehydrogenase	02229	337.8	99.7	2
fthd1	Formyltetrahydrofolate deformylase	00419	0.0*	0.0*
fthd2	Formyltetrahydrofolate deformylase	00420	0.0*	0.0*
fdh1	Putative formate dehydrogenase SA2102	01403	65.3	30.4
fdh2	Formate dehydrogenase subunit alpha	01404	63.2	8.3
* Genes were not expressed (indicated by '0.0') but reads were mapped.
