# Supplementary material for: Anaerobic oxidation of propane coupled to nitrate reduction by a lineage within the class Symbiobacteriia
Source: Nat Commun. 2022 Oct 17;13:6115. doi: 10.1038/s41467-022-33872-y (PMC9576796; doi:10.1038/s41467-022-33872-y)
Supplement: Supplementary file 6 — Source data file [file 41467_2022_33872_MOESM6_ESM.zip]

Archive with 15 entries (14 files):
- source data/
- source data/Supplementary Fig. 3.xlsx
- __MACOSX/source data/._Supplementary Fig. 3.xlsx
- source data/Fig. 3cd.xlsx
- __MACOSX/source data/._Fig. 3cd.xlsx
- source data/Fig. 2.xlsx
- __MACOSX/source data/._Fig. 2.xlsx
- source data/Fig. 1.xlsx
- __MACOSX/source data/._Fig. 1.xlsx
- source data/Fig. 4ab.xlsx
- __MACOSX/source data/._Fig. 4ab.xlsx
- source data/Supplementary Fig. 1.xlsx
- __MACOSX/source data/._Supplementary Fig. 1.xlsx
- source data/Supplementary Fig. 13.xlsx
- __MACOSX/source data/._Supplementary Fig. 13.xlsx
