# Supplementary material for: Anaerobic oxidation of propane coupled to nitrate reduction by a lineage within the class Symbiobacteriia
Source: Nat Commun. 2022 Oct 17;13:6115. doi: 10.1038/s41467-022-33872-y (PMC9576796; doi:10.1038/s41467-022-33872-y)
Supplement: Supplementary file 6 — Source data file [file 41467_2022_33872_MOESM6_ESM.zip › source data/Supplementary Fig. 3.xlsx]

## Sheet: Fig. S3a 
Profiles of propane, nitrate, nitrite, ammonium and dinitrogen gas in the batch tests for stoichiometric determination. Test started on Day 990 for 1.84 L enrichment culture in the parent reactor.
Time (days)	NO3- -N (mmol)	NO2- -N (mmol)	NH4+-N (mmol)	N2-N (mmol)	C3H8 (mmol)
0	1.51179	0.2125	4.39571	1.2479	29.4239
2.35	1.30057	0.337274	4.47676
3.05				1.374
4.07	0.510162	1.01669	4.45937	1.5147	29.2537
5.2	0.031493	1.17616	4.43331	1.5359
6.11	0.003632	0.969782	4.5765	1.6942	28.951
7.02	0.013305	0.683408	4.75362
7.86	0.009669	0.413331	4.87054	1.8465
8.92	0.010873	0.15585	5.11044	1.933	28.8952
11.1	0	0	5.21239	1.9623	28.8655

## Sheet: Fig. S3b
Profiles of propane, nitrate, nitrite, ammonium and dinitrogen gas in the batch tests for stoichiometric determination. Test started on Day 1,000 for 0.5 L enrichment culture in the batch incubation.
Time (days)	NO3- -N (mmol)	NO2- -N (mmol)	NH4+-N (mmol)	N2-N (mmol)	C3H8 (mmol)
0	0.517143	0	0.649286	0.352113	2.3634
1.00694				0.433083	2.3575
6.83333	0.343508	0.0269838	0.638188		2.3403
9.8125	0.10202	0.218309	0.632098	0.5698
11.0556	0.038502	0.172546	0.678776		2.2868
11.8194	0.034916	0.0855086	0.755326	0.596889	2.2761
12.8819	0.0336285	0	0.804237	0.632443	2.2185
