# Supplementary material for: Anaerobic oxidation of propane coupled to nitrate reduction by a lineage within the class Symbiobacteriia
Source: Nat Commun. 2022 Oct 17;13:6115. doi: 10.1038/s41467-022-33872-y (PMC9576796; doi:10.1038/s41467-022-33872-y)
Supplement: Supplementary file 6 — Source data file [file 41467_2022_33872_MOESM6_ESM.zip › source data/Fig. 3cd.xlsx]

## Sheet: Fig. 3c
Relative expression of each genome and unbinned contigs
Fraction of total TPM (%)	PN_18, Symbiobacteria			PN_39, Bellilinea			PN_04, Caldilineales			PN_51, Xenobiaceae			PN_06, Melioribacteraceae			unbin
Stage 1-total	77.018	83.4286	80.8561	2.44984	1.79607	1.97965	1.19564	0.737427	2.56274	1.54354	1.08064	1.65225	2.51657	2.91286	1.40886	8.19232	5.51469	6.43466
Stage 2-total	69.9511	70.4252	63.707	2.26017	1.80997	2.44578	1.13932	1.29466	3.4761	5.17924	5.10177	6.97744	4.11161	5.40847	4.65799	10.9975	9.76369	11.1836
Fraction of total TPM (%)-Average value	PN_18, Symbiobacteria	PN_39, Bellilinea	PN_04, Caldilineales	PN_51, Xenobiaceae	PN_06, Melioribacteraceae	unbin
Stage 1-total	80.4342	2.07519	1.4986	1.42548	2.27943	6.71389
Stage 2-total	68.0278	2.17197	1.97003	5.75282	4.72602	10.6482

## Sheet: Fig. 3d
Relative expression of microbial metabolism of interest for the genomes in the bioreactor.
Fraction of total TPM (%)	PN_18, Symbiobacteria	PN_39, Bellilinea	PN_04, Caldilineales	PN_51, Xenobiaceae	PN_06, Melioribacteraceae	PN_13, Didemnitutus	PN_05, Chloroflexota	PN_50, Alicycliphilus
Stage1-M00530	0.18	0.002	0.005	0	0.006	0	0.002	0.004
Stage2-M00530	0.24	0.007	0.001	0	0.013	0.0001	0.003	0
Stage1-M00529	0.29	0.002	0.013	0.003	0.018	0.004	0.002	0.009
Stage2-M00529	0.32	0.006	0.008	0.003	0.031	0.002	0.01	0.001
