# Supplementary material for: Anaerobic oxidation of propane coupled to nitrate reduction by a lineage within the class Symbiobacteriia
Source: Nat Commun. 2022 Oct 17;13:6115. doi: 10.1038/s41467-022-33872-y (PMC9576796; doi:10.1038/s41467-022-33872-y)
Supplement: Supplementary file 6 — Source data file [file 41467_2022_33872_MOESM6_ESM.zip › source data/Fig. 2.xlsx]

## Sheet: Fig. 2a 
Typical biochemical profile of the system (started on Day 1050) showing simultaneous nitrate and propane consumption with transitory formation of nitrite, and production of dinitrogen gas and ammonium.
Time (days)	NO3- -N (mmol)	NO2- -N (mmol)	NH4+-N (mmol)	N2-N (mmol)	C3H8 (mmol)
0	0.456677	0.0289072	0.54824	0.4279	2.2505
5.22222	0.366459	0.079696	0.55716		2.2343
7.54861	0.238944	0.15574	0.560381	0.5033	2.2231
12.1875	0.019752	0.242667	0.581273
13.3819	0.003525	0.20304	0.61335
14.4097	0.00634114	0.154301	0.634819	0.6761	2.1559
15.2292	0	0.121113	0.653445
17.0347	0.00520749	0.0489081	0.698085
18.1597	0	0	0.724384	0.7062	2.0963

## Sheet: Fig. 2b
Average nitrogen- and electron balances were calculated from the three batch tests
Unit (mmol N/L or mmol e-/L)	Nitrate consumption	Ammonium + N2 formation	Ammonium formation	N2 formation	Electron generation	Electron demand
Batch 1	0.821	0.832	0.446	0.386	6.07	5.49
Batch 2	0.968	0.87	0.31	0.56	5.8	5.28
Batch 3	0.914	0.908	0.352	0.556	6.16	5.6
