# Supplementary material for: Anaerobic oxidation of propane coupled to nitrate reduction by a lineage within the class Symbiobacteriia
Source: Nat Commun. 2022 Oct 17;13:6115. doi: 10.1038/s41467-022-33872-y (PMC9576796; doi:10.1038/s41467-022-33872-y)
Supplement: Supplementary file 6 — Source data file [file 41467_2022_33872_MOESM6_ESM.zip › source data/Fig. 1.xlsx]

## Sheet: Fig. 1a 
Conversion of C3H8 to CO2
Time (days)	C3H8 (mmol)	CO2 (mmol)
0	3.91	2.46456
6.13	3.84401	2.48091
9.09	3.8181
16	3.78054	2.66733
22.12		2.92734
23.99	3.6586	3.03871

## Sheet: Fig. 1b
Conversion of 13C3H8 to 13CO2
Time (days)	13C3H8 (µmol)	13CO2 (µmol)
0	289.951	52.4477
6.13	286.326	62.132
9.09	284.396	69.4065
16	280.049	77.3229
22.12		93.772
23.99	271.221	98.404

## Sheet: Fig. 1c
Covension of NO3- to NH4+ and N2 with transitory formation of NO2-
Time (days)	NO3- -N (mmol)	NO2- -N (mmol)	NH4+-N (mmol)	N2-N (mmol)
0	0.73304	0.02296	1.96	1.10824
4.3	0.5978	0.1302	1.981
6.13	0.1918	0.4501	1.96	1.17214
9.09	0.0721	0.4872	1.925	1.27995
11.1	0.0399	0.4606	1.96
13.07	0.0476	0.3962	1.988	1.36437
16	0.0322	0.2702	2.03	1.39387
18.3	0.021	0.168	2.17
22.12	0.00385	0.03318		1.51356
23.99	0.004235	0.001281	2.345	1.52186

## Sheet: Fig. 1d
Covension of 15NO3- to 15NH4+ and 29N2 with transitory formation of 15NO2-
Time (days)	NO3- -15N (µmol)	NO2- -15N (µmol)	NH4+-15N (µmol)	29N2 (µmol)
0	9.49151	0.295585	7.49778	12.703
4.3	7.79079	1.62496	7.46487
6.13	2.47391	5.86776	7.39704	14.7462
9.09	0.774696	6.49174	7.14424	16.5127
11.1	0.146155	6.40048	7.20055
13.07	0.17436	5.45787	7.32412
16	0.11795	3.81114	7.84219	19.1656
18.3	0.105227	2.30985	8.49215
22.12	0.014103	0.38835
23.99	0.015513	0.00627	8.98112	20.9255
