# Supplementary material for: Anaerobic oxidation of propane coupled to nitrate reduction by a lineage within the class Symbiobacteriia
Source: Nat Commun. 2022 Oct 17;13:6115. doi: 10.1038/s41467-022-33872-y (PMC9576796; doi:10.1038/s41467-022-33872-y)
Supplement: Supplementary file 6 — Source data file [file 41467_2022_33872_MOESM6_ESM.zip › source data/Fig. 4ab.xlsx]

## Sheet: Fig. 4a 
Partial ion chromatograms (ion transition, m/z: 289>147.2) of the enriched culture extracts (n=3, taken at various time points) revealed a peak at retention time 10.832 min, matching the peak of the iso-propylsuccinate standard.
Retention time (min)	Solvent blank (relative intensity %)	Enriched culture (relative intensity %)	Iso-propylsuccinate standard (relative intensity %)
10.48	40	8.83	26.67
10.49	24.52	11.4067	26.05
10.495	28.39	10.5567	26.98
10.5	34.19	10.61	26.2
10.505	14.84	12.3033	26.98
10.51	13.55	9.76667	26.2
10.515	20.65	8.25667	27.75
10.52	16.77	7.81	29.3
10.525	9.03	8.79	27.75
10.53	14.84	8.84	27.29
10.535	16.13	9.28	27.29
10.54	23.87	9.14	27.29
10.545	14.84	10.0433	27.29
10.55	18.71	11.21	28.06
10.555	17.42	8.13333	27.6
10.56	18.71	10.92	30.23
10.565	20.65	11.4867	27.29
10.57	19.35	10.2767	27.13
10.575	15.48	12.1067	28.06
10.58	20	10.17	26.98
10.585	26.45	11.29	26.67
10.59	21.29	10.7533	28.06
10.595	20	13.24	28.37
10.6	21.94	12.92	29.3
10.605	21.29	15.8567	26.82
10.61	20	12.8367	27.44
10.615	22.58	18.6367	27.6
10.62	19.35	17.5633	28.37
10.625	20	14.1033	28.06
10.63	28.39	14.2933	28.68
10.635	21.29	14.02	26.82
10.64	26.45	20.76	27.44
10.645	29.68	14.4433	26.98
10.65	20.65	18.2033	28.22
10.655	20.65	17.21	28.06
10.66	34.19	15.8067	28.06
10.665	20.65	17.44	30.54
10.67	12.26	15.4033	25.58
10.675	33.55	14.18	27.29
10.68	20	10.3133	26.51
10.685	29.03	11.8133	26.2
10.69	23.87	10.3167	26.51
10.695	19.35	9.22333	26.67
10.7	20.65	7.78	26.82
10.705	21.94	10.0367	26.36
10.71	19.35	8.73	28.22
10.715	18.06	11.7667	28.53
10.72	20	11.7767	28.22
10.725	20.65	13.8667	32.56
10.73	20.65	17.5533	31.63
10.735	32.9	18.9433	32.56
10.74	21.94	17.8067	31.16
10.745	34.19	11.6067	31.32
10.75	14.84	12.44	28.84
10.755	19.35	10.4	26.51
10.76	32.9	11.1467	29.46
10.765	14.84	8.50333	27.44
10.77	32.9	7.61667	27.91
10.775	21.94	8.79667	27.91
10.78	24.52	9.30667	26.98
10.785	27.74	8.42333	27.13
10.79	21.29	9.38667	27.13
10.795	20.65	9.19	32.71
10.8	38.71	11.48	28.68
10.805	21.29	12.6567	34.57
10.81	18.06	23.03	45.58
10.815	18.71	25.5167	47.29
10.82	29.03	47.9133	65.27
10.825	20	70.12	82.79
10.83	23.23	73.0167	100
10.835	19.35	83.8333	81.86
10.84	20	85.54	90.7
10.845	18.71	76.1533	88.68
10.85	24.52	73.01	67.91
10.855	23.87	44.74	52.87
10.86	24.52	32.5167	49.46
10.865	29.68	20.7967	32.09
10.87	41.29	18.9867	30.7
10.875	28.39	13.38	28.84
10.88	26.45	13.86	28.68
10.885	32.9	16.0767	29.3
10.89	26.45	11.0133	31.01
10.895	20	21.0667	29.77
10.9	21.29	18.3967	30.39
10.905	23.23	20.8933	31.16
10.91	22.58	20.0667	33.02
10.915	22.58	16.3	31.63
10.92	23.87	13.3733	28.99
10.925	27.74	13.5533	32.56
10.93	22.58	11.6467	27.75
10.935	37.42	10.6867	27.44
10.94	43.87	9.68667	27.29
10.945	24.52	12.7567	26.67
10.95	28.39	11.6	26.67
10.955	44.52	9.99333	26.67
10.96	27.1	11.64	27.44
10.965	23.23	10.5467	26.82
10.97	22.58	10.1067	26.67
10.975	27.74	11.1467	26.98
10.98	18.71	11.0933	29.3
10.985	18.06	10.8133	25.89
10.99	26.45	12.0433	25.43
10.995	17.42	11.37	27.6

## Sheet: Fig. 4b
A peak at retention time 11.078 min (ion transition, m/z: 289>147.1), corresponding to the peak from the propylsuccinate standard, was observed for cell extracts from the enriched culture (n=3 at different sampling points).
Retention time (min)	Solvent blank (relative intensity %)	Enriched culture (relative intensity %)	Propylsuccinate standard (relative intensity %)
10.938	45.52	13.2067	4.74
10.942	29.1	11.7633	4.53
10.948	28.36	10.02	3.26
10.952	32.84	8.43333	3.58
10.958	36.57	7.9	4
10.963	22.39	7.69333	3.58
10.967	23.13	7.94667	4.21
10.973	32.84	8.17333	4.11
10.977	20.15	11.1967	4.74
10.983	23.13	6.91333	4.84
10.988	24.63	9.00333	2.95
10.993	27.61	10.0967	4.32
10.998	25.37	9.66667	5.47
11.003	24.63	8.18667	4.32
11.008	24.63	10.46	5.68
11.012	29.85	8.19	4.63
11.018	24.63	10.1833	5.05
11.023	25.37	8.03667	4.32
11.028	22.39	10.5133	3.79
11.033	21.64	8.90667	3.68
11.038	32.09	9.37333	5.16
11.042	26.12	10.5767	8.95
11.048	23.13	18.8367	11.58
11.053	19.4	21.8733	20.95
11.058	26.12	32.0933	33.79
11.063	25.37	45.68	62.42
11.067	33.58	50.2233	65.58
11.073	21.64	73.1733	65.16
11.077	26.12	84.0967	76.21
11.083	23.13	90.2433	61.47
11.088	21.64	88.9333	52.84
11.092	34.33	86.9767	32.11
11.098	43.28	56.1533	30.11
11.102	26.12	37.8633	14.32
11.108	31.34	35.7833	13.79
11.113	41.04	30.9933	5.58
11.118	38.06	15.9133	3.68
11.128	44.03	11.6933	4.42
11.133	26.12	9.73333	5.26
11.137	32.09	11.33	6
11.143	27.61	9.65	6.63
11.148	23.88	10.9533	6.32
11.153	20.9	11.24	5.16
11.158	23.88	10.1433	4.21
11.163	22.39	11.3367	3.58
11.167	20.15	11.6567	4.95
11.173	21.64	11.1967	5.47
11.178	20.9	9.42	2.84
11.183	24.63	9.91333	3.16
11.188	21.64	11.8033	2.21
11.192	23.88	10.02	3.37
11.198	24.63	8.13333	6
11.202	19.4	10.7033	3.37
11.208	23.13	10.8433	3.16
11.213	23.13	13.9767	3.58
11.217	22.39	15.4833	4.53
