# Supplementary material for: Anaerobic oxidation of propane coupled to nitrate reduction by a lineage within the class Symbiobacteriia
Source: Nat Commun. 2022 Oct 17;13:6115. doi: 10.1038/s41467-022-33872-y (PMC9576796; doi:10.1038/s41467-022-33872-y)
Supplement: Supplementary file 6 — Source data file [file 41467_2022_33872_MOESM6_ESM.zip › source data/Supplementary Fig. 1.xlsx]

## Sheet: Fig. S1
Bioreactor long-term performance.
Time (days)	NO3- -N (mmol)	NO2- -N (mmol)	NH4+-N (mmol)	N2-N (mmol)	C3H8 (mmol)
346	2.15265	2.01387	3.25714
351	2.00114	2.05457	3.08429
354	1.98657	1.85057	3.15714
358	1.904	1.836	3.23
361	2.02057	1.938	3.20571
365	1.90643	1.85786	3.25429
368	1.88214	1.68786	3.27857
372	1.564	1.59314	3.27857
375	1.10743	1.46686	3.25429
379	0.354571	1.33571	3.13286
382	0	1.19797	3.36545
386	0	0.790198	3.0728
389	0	0.597429	3.15714
393	0	3.01143	3.15714
396	0	2.62286	3.10857
400	0	2.142	3.08429
401
403	0	1.99629	3.4
407	0	1.65386	3.35143
408
410	0	1.411	3.27857
414	0	1.12686	3.25429
415
417	0.517286	0.089857	3.23
418	0	2.84143	3.64286
421	0.493	0.082571	4.63857
424	0	0.054157	4.90571
425	0.026471	3.2521	5.02714
427
428	0.118029	2.74769	5.07571
431	0.369143	2.13229	5.17286
435	0.269571	2.006	5.22143
436
439	0.081357	1.84207	5.22143
443	0	1.632	5.22143
446	0.110257	2.98617	4.37143
449	1.87	0.024286	4.46857
450	0.893714	0.013357	5.00286
451	0.240429	0.010929	5.20929
452
453	0.058407	2.27302	5.31857
456	0.013357	2.08736	5.41571
459	0.066543	1.88846	5.70714
462
463	0.048207	1.59108	5.75571
466	0.018943	1.34106	5.57357
470	0	1.09407	5.62214
473	0	0.982357	5.76786
476
477	0	0.656929	5.75571
480	0.056464	0.014086	5.74357
481	0.304786	2.23307	5.82857
484	1.11471	0.040071	6.22929
485	0.678786	0.014571	6.49643
486
487	0.261071	2.70179	6.59357
491	0.165143	2.46986	6.64214
492
494	0.071521	1.98062	6.69071
498	0.020279	1.97115	6.82429
500	0.015057	1.76994	6.82429
505	0.482071	0.709143	6.83643
508	0.482071	0.020643	7.28571
509	0.285357	2.68964	7.45571
510
512	1.04186	1.35029	7.50429	8.183	18.8315
515	1.50571	0.255	7.31	8.568	18.5196
518				9.5024
519	0.751643	0.188214	7.48
522	0.339009	0.036008	7.59124	9.8592	18.5061
523	0.380641	2.36421	7.57949
525				9.9192	18.0055
526	0.397294	2.09905	7.61475
529	0.760353	1.2374	7.63148	10.0296	17.7911
533	1.0194	0	8.02663	10.9672	17.369
535
537	0.06375	2.66839	8.94929
539				10.9702	16.3583
540	0.122643	2.29379	8.925
543	0.116936	2.10521	8.90071	11.0714	16.1818
547	0.0918	1.88749	8.925	11.6142
550	0.0527	1.80516	8.82786		16.1502
553				11.8668
554	0.041164	1.63455	8.87643
557	0.041286	1.39157	8.85214
558	0.034607	3.58396	8.585
561	0.06545	3.43169	8.51214	0.5216
564	0.102729	3.26084	8.43929	0.6448	22.8878
568	0.343643	2.83779	8.53643	1.3046
571	2.27071	0.400714	8.68214	1.3646	22.8079
574	1.76071	0	9.08286	1.7812	21.6604
578	0.5695	0	9.38643	2.5546	21.4113
582	0	0	9.84786	2.965	20.9084
583	0	2.44071	9.75071
585	0.05865	2.21206	9.605
589	0.073221	2.08821	9.75071
592	0.097629	1.90594	9.99357
596	0.0578	1.75149	10.0421
599	0.063507	1.62435	9.95714
603	0.054643	1.51179	10.03
606	0	1.56643	10.0057
610	0.061807	3.89676	10.0543	3.3612
613	0	3.825	9.79929	3.6636	18.7661
617	0	3.69143	9.79929	4.3158	18.4828
619
620	0.017486	3.95323	10.03	4.18	18.3592
624	0.014814	3.89519	10.2	4.6508
627	0.014936	3.56721	9.92071	4.611
631	0.125071	3.27493	10.0421	4.9656	18.2035
634	2.52571	0	10.2607	5.0818	17.8429
636	1.57857	0	10.7586
638	0.814786	0.029143	11.1836	5.3418	17.588
639
641	0	2.13714	9.45929
645	0.060836	1.66345	9.50786
648	0.0357	1.67644	9.24071
652	0.055493	1.47451	9.10714
655	0.983571	0.004857	9.81143
657	0.045414	0.0102	10.285
659	0	0	10.3821
662	0.042014	2.15584	10.4307	2.275
666	0.088521	1.80576	10.1514	2.8016	16.793
669	0.114386	1.65847	10.2971	2.7	16.6569
673	0.096779	1.51822	10.2729	2.8616	16.781
676	0.070186	1.49624	10.5157
680	0.072614	1.28739	10.5643	3.335	16.4923
683	0.444429	0.650857	10.8679
687	0.333929	0.071643	11.2079	3.8096	16.145
691	0	1.93071	9.10714
694	0.033636	1.78779	9.13143
697	0.0408	1.70777	9.07071
701	0.0255	1.5725	9.05857
704	0.185786	1.40493	9.67786
708	0.252571	0.032786	10.1757
711	0	1.65143	10.1271
715	0.064843	1.35587	10.1636
718	0.071279	1.26444	10.0179
722	0.051	1.088	10.0179
725	0.042257	1.1016	10.1271
729	0.167571	0.819643	10.2607
732	0.457786	0.332714	9.84786
736	0.435929	0.020643	10.1757
743	1.55429	0.425	10.1879
746	1.23857	0.097143	10.6857
747	1.003	1.99629	10.6736
750	1.66357	1.02	10.795
753	2.06429	-0.085	10.9771
757	1.67571	-0.13357	11.5236
760	1.38429	0.060714	11.1593
761	1.26286	2.00357	11.22
764	1.46929	1.57857	11.1107
767	1.80929	1.02	11.1714
771	1.76071	0.740714	11.1836
774	1.85786	0.801429	11.4629
775	1.79714		11.2807
778	1.80929	2.45286	11.475
781	1.83357	2.35571	11.1229
785	1.82143	2.27071	11.1714
788	1.7	2.14929	10.9529
790	1.73643	2.06429	11.0986
792	1.66357	2.04	10.9407
795	1.85786	2.14929	11.9
799	1.785	2.125	11.815
802	1.73643	1.85786	11.3293
806	1.72429	1.80929	11.2564
809	1.785	1.82143	11.9607
813	1.74857	1.72429	11.7543
816	1.50571	1.48143	11.3293
823	1.38429	0.971429	9.42286
830	0.471143	0.6715	9.30143
837	0.140857	0.306	9.66571
838	0.109043	1.6031	9.54429
844	0.094836	0.81345	9.76286
849	0.057921	1.39922	10.2729
851	0	1.22643	10.4793
851	0	3.23	10.3214
857	0.016879	3.06741	10.6007
858	0.053793	3.01835	10.2607
865	0.040557	2.54587	10.2
869	0.025743	2.42711	10.1271
872	0.031571	2.37271	10.4671
879	0	2.33143	10.1271
883	0.017243	2.2899	10.1514
886	0	0	10.37
888
890	0	1.7	2.48929
893	0.015786	1.57493	2.465
900	0.02295	1.53134	2.47714
904	0.040314	1.51397	2.465
911	0.393429	0.990857	2.58643
914	0.808714	0.0085	2.67143
918	0	0	3.27857
918	0	1.615	3.30286
921
927	0.612	0.512429	3.23
934	0.639929	0	3.47286
935	0.578	1.60771	3.38786
939	0.541571		3.03571
942	0.455357	1.20821	2.95071
946	1.39643	0.012143	2.89
948	0.675143	0.0085	3.4
948.77	0.303036	1.83034	3.61219	0.9834	27.4171
951.14	1.33257	0.1696	3.80389
952.73	0.717954	0.018161	4.17696	0.9724	26.9625
953.73				1.0829	26.9758
954.73	0.106117	0.006534	4.6101	1.14	26.7272
955.92	0	0	4.64366	1.2778	26.6027
956.9
956.9	0	1.58323	4.72551	1.5193
960.73				1.4505
962.75	1.04238	0.041067	4.84351	1.7217	26.2004
963.2	0.841379	0.072429	4.85271	1.6313
963.89	0.623724	0.01689	4.99461	1.8309	26.2015
965.75	0	0	5.53423	1.9504	25.855
966.96	0	0
966.96	0	1.7352	5.5912
967.92
969.89	0.131267	1.44635
970.72	0.128782	1.39975	5.62068
972.92	0.122691	1.27262
974.87
976.71	0.262067	0.988161
977.87	0.47096	0.687217
979.16	0.949765	0.025215	5.7154
979.96	0.9012	0.0168
980.95	0.757949	0.039576	5.74458
981.95	0.752703	0.027567
982.95
983.9	0.594137	0.011979	5.78565
987.09	0.373884	0.01667
990.09
990.85	0.2125	1.51179		0.6239	29.4239
993.2	0.337274	1.30057	4.47676
993.9	0.491207	1.08551	4.48757	0.687
994.92	1.01669	0.510162		0.7573	29.2537
996.05	1.17616	0.031493	4.43331	0.768
996.96	0.969782	0.003632	4.5765	0.8471	28.951
997.87	0.683408	0.013305	4.75362
998.71	0.413331	0.009669	4.87054	0.9232
999.77	0.15585	0.010873	5.11044	0.9665	28.8952
1000.94	0	0.002271	5.06032	0.9811	28.8655
1001.95	0	0	5.21239
1001.95		1.50821	5.21239
1002.91
1003.95	0	1.56687	5.31531
1004.86	0	1.4571
1007.1	0	1.48827	5.32895
1007.96	0	1.48773
1008.91
1009.92	0	1.43846	5.33428
1010.99
1011.96	0	1.37811	5.32071
1012.78
1014.12	0	1.35374	5.36704
1014.98
1015.89	0.004228	1.26527	5.18579
1016.88
1017.96	0	1.15349	5.34867
1018.93
1023	0.021891	1.18629	5.33512
1025.03
1025.89
1028.89
1029.95
1030.91
1034.91
1037.02	0.068121	1.89902	3.84929	1.1239	21.8512
1037.94				1.0537
1039.07	0.082547		3.90885
1039.87	0.091503	1.85021	3.98051
1041.83					21.5058
1042.82	0.131027	1.79798	3.97934	1.0711	21.4769
1044.7	0.192844	1.63857	3.8205	1.3665	21.4896
1046.98	0.463175	1.34345	3.89213
1047.94	0.798802	0.958805	3.86674	1.4375
1048.78	1.41779	0.266593	3.80501	1.5488	21.3577
1049.99	1.32046	0	4.02194	1.7398
1050.98	0.860929	0.009689	4.335		21.3269
1051.75	0.6102	0.001211	4.39489	2.0055
