# Supplementary material for: Anaerobic oxidation of propane coupled to nitrate reduction by a lineage within the class Symbiobacteriia
Source: Nat Commun. 2022 Oct 17;13:6115. doi: 10.1038/s41467-022-33872-y (PMC9576796; doi:10.1038/s41467-022-33872-y)
Supplement: Supplementary file 6 — Source data file [file 41467_2022_33872_MOESM6_ESM.zip › source data/Supplementary Fig. 13.xlsx]

## Sheet: Fig. S3a 
Expression levels of napAB (TPM), and total amount of nitrate reduced in Stage 1 and 2
	napA (TPM)			napB (TPM)			Total reduced nitrogen (mmol)
Stage 1	242.003	370.649	409.138	393.914	643.686	604.472	0.65	0.58	0.63
Stage 2	0	24.9997	0	0	0	0	0	0.08	0

## Sheet: Fig. S3b
Expression levels of nrfAH (TPM), and total amount of dinitrogen gas and ammonium generated in Stage 1 and 2
	nrfA2			nrfH2			nrfA3*			nrfH3			Produced NH4-N (mmol)			Produced N2-N (mmol)			Produced NH4-N + N2-N (mmol)
Stage 1	297.38	321.68	286.608	292.467	265.069	312.483	452.466	623.384	599.844	319.021	429.633	447.718	0	0	0	0.23	0.21	0.25	0.23	0.21	0.25
Stage 2	282.382	794.011	465.903	319.316	844.385	460.41	1172.3	2733.62	1930.52	1090.92	2188.96	1742.75	0.21	0.27	0.19	0.18	0.25	0.18	0.39	0.52	0.37
